# Supplementary material for: Old Acquaintances and Novel Complex Structures for the Ni(II) and Cu(II) Complexes of bis-Chelate Oxime–Amide Ligands
Source: Molecules. 2024 Jan 20;29(2):522. doi: 10.3390/molecules29020522 (PMC10819512; doi:10.3390/molecules29020522)
Supplement: Supplementary file 1 [file molecules-29-00522-s001.zip]

Archive with 1 entries (1 files):
- molecules-2807321-supplementary.pdf
